# Supplementary material for: Autophagic Upregulation Is Cytoprotective in Ischemia/Reperfusion-Injured Retina and Retinal Progenitor Cells
Source: Int J Mol Sci. 2021 Aug 6;22(16):8446. doi: 10.3390/ijms22168446 (PMC8395130; doi:10.3390/ijms22168446)
Supplement: Supplementary file 1 [file ijms-22-08446-s001.zip]

Archive with 1 entries (1 files):
- ijms-1323147-supplementary.pdf
